# Supplementary material for: A Competing-Risks Approach to the Progression, Regression and Persistence of High-Grade Cervical Dysplasia in Patients over 30 Years Old—A Prospective Study
Source: J Clin Med. 2025 Sep 6;14(17):6303. doi: 10.3390/jcm14176303 (PMC12429521; doi:10.3390/jcm14176303)
Supplement: Supplementary file 1 [file jcm-14-06303-s001.zip]

Archive with 2 entries (2 files):
- jcm-3794467-supplementary.pdf
- S2.pdf
